# Supplementary material for: Detection and Genomic Characteristics of NDM-19- and QnrS11-Producing O101:H5 Escherichia coli Strain Phylogroup A: ST167 from a Poultry Farm in Egypt
Source: Microorganisms. 2025 Jul 29;13(8):1769. doi: 10.3390/microorganisms13081769 (PMC12388173; doi:10.3390/microorganisms13081769)
Supplement: Supplementary file 1 [file microorganisms-13-01769-s001.zip]

Archive with 1 entries (1 files):
- microorganisms-3705519-supplementary.xlsx
