# Supplementary material for: Detection and Genomic Characteristics of NDM-19- and QnrS11-Producing O101:H5 Escherichia coli Strain Phylogroup A: ST167 from a Poultry Farm in Egypt
Source: Microorganisms. 2025 Jul 29;13(8):1769. doi: 10.3390/microorganisms13081769 (PMC12388173; doi:10.3390/microorganisms13081769)
Supplement: Supplementary file 1 [file microorganisms-13-01769-s001.zip › microorganisms-3705519-supplementary.xlsx]

## Sheet: Sheet S1
Uberstrain	Name	Data Source(Accession No.	Experiment	Source Niche	Source Type	Source Details	Collection Year	Continent	Country	Project ID	Sample ID	Secondary Sample ID	Date Entered								adk	fumC	gyrB	icd	mdh	purA	recA
ESC_BA5408AA	blood-09-0949	SRR1314258	SRX560275	Human	Human	blood from patient with bacteremia	2009	North America	United States	PRJNA248737	SAMN02801855											10	11	4	8	8	13	2
ESC_CA9803AA	EC-5-M1	ERR1263947	ERX1335554	Laboratory	Laboratory	laboratory	2015	Europe	United Kingdom	PRJEB12745	SAMEA3872798											10	11	4	8	8	13	2
ESC_CA9804AA	EC-5	ERR1263946	ERX1335553	Human	Human	Homo sapiens	2012	Europe	United Kingdom	ERP014244	SAMEA3872797										10	11	4	8	8	13	2
ESC_DA1134AA	MOD1-EC5069	SRR4101520	SRX2068923			feces (Canis lupus)	2004	North America	United States	PRJNA230969	SAMN04279406																		SRP058582			SRS1416907	2016-04-29	2015-01-01	ESC_DA1134AA	NaN	167	ST10 Cplx	A		10	11	4	8	8	13	2
ESC_DA3650AA	RiKo 2340/09	SRR3492241	SRX1752532	Livestock	Bovine	healthy cow feces	2009	Europe		PRJNA279119	SAMN02949655											SRS1429670	2016-06-30	2016-05-15	ESC_DA3650AA	NaN	167	ST10 Cplx	A		10	11	4	8	8	13	2
ESC_DA4899AA	0000-0055-8719	SRR3095388	SRX1525774	Human	Human	urine	2015	North America	United States	PRJNA278886	SAMN04393391										ST10 Cplx	A		10	11	4	8	8	13	2
ESC_DA9462AA	H17	SRR1508893	SRX647856	Human	Human	Not blood	2012	Asia	Nepal	PRJNA253300	SAMN02885348											10	11	4	8	8	13	2
ESC_EA1571AA	MLST-167	SRR3929024	SRX1958687	Human	Human	urine	2016	North America	United States	PRJNA328507	SAMN05389653											10	11	4	8	8	13	2
ESC_EA3885AA	1352	ERR712769	ERX656735	Human	Human	Homo sapiens	2014	Europe	Germany	ERP009121	SAMEA3180510										10	11	4	8	8	13	2
ESC_EA8723AA	0000-0060-5811	SRR4294836	SRX2190289	Human	Human	ulcer	2016	North America	United States	PRJNA278886	SAMN05806161										ST10 Cplx	A		10	11	4	8	8	13	2
ESC_EA9308AA	SCK32-15	ERR1619045	ERX1689434	Human	Human	Homo sapiens		Europe	Netherlands	ERP016935	SAMEA4429153										10	11	4	8	8	13	2
ESC_EA9519AA	SCP25-25	ERR1618458	ERX1688847	Human	Human	Homo sapiens		Europe	Netherlands	ERP016935	SAMEA4428583										10	11	4	8	8	13	2
ESC_FA5512AA	Sanji	GCF_001610755		Wild Animal	Avian	pheasant duodenum	2011	Asia	China	PRJNA224116	SAMN02580208											10	11	4	8	8	13	2
ESC_FA6116AA	WCHEC25	SRR5153282	SRX2471355	Human	Human	Ascites	2014	Asia	China	PRJNA360377	SAMN06209725										A		10	11	4	8	8	13	2
ESC_GA3868AA	HE-MDREc43	DRR061467	DRX055711	Human	Human	Homo sapiens	2010	North America	United States	DRP003614	SAMD00052663										10	11	4	8	8	13	2
ESC_GA7304AA	IOMTU387	DRR075620	DRX069517	Human	Human	Homo sapiens	2013	Asia	Nepal	DRP003700	SAMD00062400										10	11	4	8	8	13	2
ESC_GA7312AA	IOMTU351	DRR075612	DRX069509	Human	Human	Homo sapiens	2013	Asia	Nepal	DRP003700	SAMD00062392										10	11	4	8	8	13	2
ESC_GA8923AA	FDAARGOS_434	SRR5884784	SRX3050807	Human	Human	Rectal		North America	Canada	PRJNA231221	SAMN07312478											SRP040661			SRS2397397	2017-08-02	2017-07-31	ESC_GA8923AA	NaN	167	ST10 Cplx	A		10	11	4	8	8	13	2
ESC_HA8150AA	203	ERR1912635	ERX1973063	Human	Human	Human fecal sample	2000	Europe	Norway	PRJEB20053	SAMEA103923500										A		10	11	4	8	8	13	2
ESC_HA8151AA	202	ERR1912634	ERX1973062	Human	Human	Human fecal sample	2000	Europe	Norway	PRJEB20053	SAMEA103923499										A		10	11	4	8	8	13	2
ESC_HA9614AA	KFE02	DRR102586	DRX096006	Human	Human	Homo sapiens	2007	Asia	Japan	DRP003877	SAMD00076994										10	11	4	8	8	13	2
ESC_IA0977AA	A1_007_Gull	SRR6376588	SRX3471381	Wild Animal	Avian	Gull (Larus spp.)	2016	North America	United States	PRJNA421990	SAMN08162474											10	11	4	8	8	13	2
ESC_IA2361AA	O-59	SRR6451281	SRX3542184	Human	Human	colonisation specimen	2015	Europe	Finland	PRJNA429101	SAMN08329270											10	11	4	8	8	13	2
ESC_IA2363AA	P-1009	SRR6451283	SRX3542182	Companion Animal	Canine	clinical specimen	2015	Europe	Finland	PRJNA429101	SAMN08329266											10	11	4	8	8	13	2
ESC_IA2365AA	P-1043	SRR6451285	SRX3542180	Companion Animal	Canine	clinical specimen	2015	Europe	Finland	PRJNA429101	SAMN08329268											10	11	4	8	8	13	2
ESC_IA2381AA	SCEC020007	GCF_002870165		Human	Homo sapiens		2016	Asia	China	PRJNA418674	SAMN08281024										2018-01-16	ESC_IA2381AA	NaN	167	ST10 Cplx	A		10	11	4	8	8	13	2
ESC_IA3518AA	MGH169	SRR6686320	SRX3662510	Human	Human	Homo sapiens	2015	North America	United States	SRP051949	SAMN04521918										10	11	4	8	8	13	2
ESC_IA6101AA	PSU-0506	SRR6903163	SRX3851956	Livestock	Bovine	cow	2000	North America	United States	PRJNA357722	SAMN08367977											10	11	4	8	8	13	2
ESC_IA6816AA	WCHEC085054	SRR7026303	SRX3958538	Human	Human	Homo sapiens	2014	Asia	China	PRJNA418674	SAMN08932757											10	11	4	8	8	13	2
ESC_IA7129AA	PSU-0613	SRR7042020	SRX3974053	Companion Animal	Canine	canine	1999	North America	United States	PRJNA357722	SAMN08943204											10	11	4	8	8	13	2
ESC_JA2066AA	PSU-0390	SRR7284874	SRX4188414	Livestock	Bovine	cow	2002	North America	United States	PRJNA357722	SAMN08367916											10	11	4	8	8	13	2
ESC_JA6043AA	PSU-0710	SRR7500678	SRX4370101	Livestock	Equine	Horse	2000	North America	United States	PRJNA357722	SAMN09470467										A		10	11	4	8	8	13	2
ESC_JA8550AA	WCHEC090052	SRR7716574	SRX4573644	Human	Human	Homo sapiens	2018	Asia	China	PRJNA418674	SAMN09842378											10	11	4	8	8	13	2
ESC_JA8616AA	586CREA	SRR7724616	SRX4581300	Wild Animal	Avian	Seagull	2017	Oceania	Australia	PRJNA486855	SAMN09866997										A		10	11	4	8	8	13	2
ESC_JA8795AA	487CIPA	SRR7724795	SRX4581121	Wild Animal	Avian	Seagull	2017	Oceania	Australia	PRJNA486855	SAMN09866919										A		10	11	4	8	8	13	2
ESC_KA0399AA	PSU-0901	SRR7826035	SRX4677040	Aquatic Animal	Shellfish	Oyster	2016	North America	United States	SRP101500	SAMN09954440										10	11	4	8	8	13	2
ESC_KA0638AA	579229	SRR7827099	SRX4678068	Human	Human	human	2018	Europe	United Kingdom	PRJNA315192	SAMN10058188											10	11	4	8	8	13	2
ESC_KA1725AA	PSU-1204	SRR7870871	SRX4709950	Food	Plant	Lettuce - Leaf	2002	North America	United States	PRJNA357722	SAMN10084435											10	11	4	8	8	13	2
ESC_KA1729AA	PSU-1205	SRR7870867	SRX4709946	Food	Plant	Celery	2002	North America	United States	PRJNA357722	SAMN10084364											10	11	4	8	8	13	2
ESC_KA5060AA	ecoli008	ERR2796921	ERX2805940	Human	Human	hospital	2011	Europe	Switzerland	PRJEB28660	SAMEA4916043										2018-11-07	2018-11-05	ESC_KA5060AA	NaN	167	ST10 Cplx	A		10	11	4	8	8	13	2
ESC_KA5654AA	V9	SRR8187980	SRX5007786	Livestock	Equine	stool	2009	Europe	Germany	PRJNA505407	SAMN10417551										2018-11-14	ESC_KA5654AA	NaN	167	ST10 Cplx	A		10	11	4	8	8	13	2
ESC_KA7040AA	51008369SK1	GCF_003254065		Companion Animal	Canine	wound liquid	2018	Europe	Switzerland	PRJNA224116	SAMN09381942											10	11	4	8	8	13	2
ESC_KA7243AA	CREC-532	GCF_002786655		Human	Human	urine	2015	Asia	South Korea	PRJNA224116	SAMN07944239											10	11	4	8	8	13	2
ESC_KA7709AA	2001-04-02	GCF_003856575		Human	Human	feces	2009	Europe	Sweden	PRJNA413669	SAMN07760933										2018-12-03	ESC_KA7709AA	NaN	167	ST10 Cplx	A		10	11	4	8	8	13	2
ESC_LA5204AA	JIE4087	SRR6455967	SRX3546777	Human	Human	rectum	2014	Oceania	Australia	PRJNA429066	SAMN08328838											10	11	4	8	8	13	2
ESC_LA5219AA	JIE419	SRR6455982	SRX3546762	Human	Human	Homo sapiens	2007	Oceania	Australia	SRP128614	SAMN08328854										10	11	4	8	8	13	2
ESC_LA6430AA	C1616	SRR6065849	SRX3209390	Human	Human	Patient Urine	2016	Asia	China	PRJNA408214	SAMN07682631											10	11	4	8	8	13	2
ESC_LA7089AA	C1157	SRR6067099	SRX3209739	Human	Human	Patient Sputum	2016	Asia	China	PRJNA408214	SAMN07682627											10	11	4	8	8	13	2
ESC_LA8702AA	strain 33	SRR4302082	SRX2196385	Human	Human	Homo sapiens	2015	Asia	Singapore	SRP090607	SAMN05770815										10	11	4	8	8	13	2
ESC_LA9700AA	WCHEC025970	GCF_004295365		Human	Human	Homo sapiens	2017	Asia	China	PRJNA418674	SAMN10956393										2019-02-25	ESC_LA9700AA	NaN	167	ST10 Cplx	A		10	11	4	8	8	13	2
ESC_MA0921AA		ERR2570974	ERX2587975	Human	Human	human		Africa	Ghana	ERP108593	SAMEA4653189										10	11	4	8	8	13	2
ESC_MA1477AA	ECOL-18-VL-LA-PA-Ryan-0026	SRR9668343	SRX6428922	Canine	trach wash	Canis lupus familiaris	2018	North America	United States	PRJNA324573	SAMN11230749																	SRP121361			SRS4521432	2019-03-22	2019-03-21	ESC_MA1477AA	NaN	167	ST10 Cplx	A		10	11	4	8	8	13	2
ESC_MA2087AA		ERR2935754	ERX2938548	Human	Human	Urine(second portion)	2014	Europe	Switzerland	PRJEB29576	SAMEA5076027										A		10	11	4	8	8	13	2
ESC_MA5750AA	R089C1	SRR9051977	SRX5828226	Human	Human	stool	2017	Asia	Sri Lanka	PRJNA293225	SAMN11640163										A		10	11	4	8	8	13	2
ESC_MA6955AA		SRR9113462	SRX5887736	Human	Human	Homo sapiens	2015	Asia	Oman	SRP199302	SAMN11840202										10	11	4	8	8	13	2
ESC_MA7148AA	CFS3257	ERR3333478	ERX3358193	Livestock	Bovine	Diarrhea	2004	Europe	Germany	PRJEB32666	SAMEA5618972											10	11	4	8	8	13	2
ESC_NA3666AA	ecoli[ST-167]	SRR9615917	SRX6379089	Human	Human	urine	2016	Europe	France	PRJNA551371	SAMN12145263										NaN	167	ST10 Cplx	A		10	11	4	8	8	13	2
ESC_NA4027AA	CRE-18-VL-LA-PA-Ryan-0008	SRR9620921	SRX6383933	Companion Animal	Canine	endotracheal wash (Canis lupus familiaris)	2019	North America	United States	PRJNA325243	SAMN12190150											10	11	4	8	8	13	2
ESC_OA0244AA	EC_219	SRR10094626	SRX6826930	Environment	Environment	alcohol foam dispenser in hospital intensive care unit	2016	Asia	Pakistan	SRP221243	SAMN10248947										10	11	4	8	8	13	2
ESC_OA0245AA	EC_212	SRR10094627	SRX6826929	Environment	Environment	washroom sink in hospital intensive care unit	2016	Asia	Pakistan	SRP221243	SAMN10249191										10	11	4	8	8	13	2
ESC_OA0340AA	76247	SRR10103880	SRX6835781	Human	Human	blood	2007	North America	Canada	PRJNA564992	SAMN12731297										ST10 Cplx	A		10	11	4	8	8	13	2
ESC_OA1827AA	AUSMDU00034370	SRR10126951	SRX6855288	Human	Human	Homo sapiens	2017	Oceania	Australia	SRP221809	SAMN12768747										10	11	4	8	8	13	2
ESC_OA2975AA	96039	SRR10173687	SRX6895184	Human	Human	respiratory	2011	North America	Canada	PRJNA564992	SAMN12731445										ST10 Cplx	A		10	11	4	8	8	13	2
ESC_OA5101AA	16AR1297	SRR10286349	SRX6999042	Human	Human	Homo sapiens	2016	Oceania	New Zealand	PRJNA531554	SAMN11381741										10	11	4	8	8	13	2
ESC_OA5149AA	71871	SRR10272840	SRX6986044	Human	Human	respiratory	2007	North America	Canada	PRJNA564992	SAMN12731268										ST10 Cplx	A		10	11	4	8	8	13	2
ESC_OA8183AA	CFSAN101468	SRR10429307	SRX7125357	Companion Animal	Canine	rectal swab (Canis lupus familiaris)	2019	North America	United States	PRJNA325243	SAMN13262681											10	11	4	8	8	13	2
ESC_OA8194AA	CFSAN101481	SRR10429282	SRX7125332	Companion Animal	Canine	rectal swab (Canis lupus familiaris)	2019	North America	United States	PRJNA325243	SAMN13262674											10	11	4	8	8	13	2
ESC_OA8356AA	LA211_34-2909	SRR10006056	SRX6744287	Human	Human	stool	2015	Asia	Laos	PRJNA560785	SAMN12600030											10	11	4	8	8	13	2
ESC_OA8393AA	LA217_34-0510	SRR10006105	SRX6744238	Human	Human	stool	2015	Asia	Laos	PRJNA560785	SAMN12600036											10	11	4	8	8	13	2
ESC_PA0826AA	MAJ679A41	SRR8505979	SRX5309869	Human	Human	human stool sample	2012	Africa	Niger	PRJNA517792	SAMN10845191											10	11	4	8	8	13	2
ESC_PA0827AA	MAJ679A42	SRR8505980	SRX5309868	Human	Human	human stool sample	2012	Africa	Niger	PRJNA517792	SAMN10845192											10	11	4	8	8	13	2
ESC_PA0967AA	CM IVRI KOL-1	SRR8077587	SRX4904848	Livestock	Bovine	Mastitis Milk	2012	Asia	India	PRJNA496607	SAMN10246265										2019-11-18	2019-11-15	ESC_PA0967AA	NaN	167	ST10 Cplx	A		10	11	4	8	8	13	2
ESC_PA1467AA	ST131-NUH-ECO-034	SRR7851090	SRX4701763	Human	Human	blood	2015	Asia	Singapore	PRJNA488345	SAMN10076932											10	11	4	8	8	13	2
ESC_PA3632AA	N17-00986	SRR10525639	SRX7210118	Human	Human	blood	2016	North America	Canada	PRJNA564992	SAMN12731761										ST10 Cplx	A		10	11	4	8	8	13	2
ESC_PA3698AA	CRE-19-VL-LA-PA-Ryan-0051	SRR10512539	SRX7200651	Environment	Other Mammal	environmental	2019	North America	United States	PRJNA325243	SAMN13352379											10	11	4	8	8	13	2
ESC_PA5632AA	CRE-19-VL-LA-PA-Ryan-0052	SRR10665517	SRX7344454	Environment	Environment	clinical/research	2019	North America	United States	PRJNA325243	SAMN13540767										10	11	4	8	8	13	2
ESC_PA5637AA	CRE-19-VL-LA-PA-Ryan-0064	SRR10665503	SRX7344440	Companion Animal	Canine	rectal swab (Canis lupus familiaris)	2019	North America	United States	PRJNA325243	SAMN13540718											10	11	4	8	8	13	2
ESC_PA5640AA	CRE-19-VL-LA-PA-Ryan-0060	SRR10665491	SRX7344428	Human	Human	rectal swab	2019	North America	United States	PRJNA325243	SAMN13540708											10	11	4	8	8	13	2
ESC_PA5941AA	CRE-19-VL-LA-PA-Ryan-0067	SRR10749233	SRX7424045	Companion Animal	Canine	rectal swab (Canis lupus familiaris)	2019	North America	United States	PRJNA325243	SAMN13662679											10	11	4	8	8	13	2
ESC_QA1676AA	163	SRR11038970	SRX7691234	Environment	Environment	environment	2019	Europe	Switzerland	PRJNA604100	SAMN13951917										SRP247582			SRS6117407	2020-02-14	2020-02-07	ESC_QA1676AA	NaN	167	ST10 Cplx	A		10	11	4	8	8	13	2
ESC_QA8092AA	SG170CIP	SRR11341626	SRX7944752	Wild Animal	Avian	Chroicocephalus novaehollandiae	2019	Oceania	Australia	SRP253145	SAMN14395306										10	11	4	8	8	13	2
ESC_QA9700AA	CRE-19-VL-LV-PA-Ryan_0076	SRR11486736	SRX8062774	Environment	Animal-related	Center of yard (Environmental)	2020	North America	United States	SRP095363	SAMN14485922										10	11	4	8	8	13	2
ESC_QA9707AA	CRE-19-VL-LV-PA-Ryan_0069	SRR11486743	SRX8062767	Companion Animal	Canine	Feces (Canis lupus familiaris)	2019	North America	United States	SRP095363	SAMN14485915										10	11	4	8	8	13	2
ESC_RA2086AA	RSCM_EC_0507	SRR10761131	SRX7435356	Human	Human	blood	2018	Asia	Indonesia	PRJNA596854	SAMN13640528										A		10	11	4	8	8	13	2
ESC_RA2545AA	BES-178	SRR10230871	SRX6950269	Companion Animal	Canine	Wound Swab	2013	Europe	United Kingdom	PRJNA575837	SAMN12911900											10	11	4	8	8	13	2
ESC_RA3415AA	FH18	SRR8733918	SRX5526678	Poultry	Poultry	Gallus gallus	2016	Australia		PRJNA526575	SAMN11104353										ST10 Cplx	A		10	11	4	8	8	13	2
ESC_RA3681AA	CFS3273	GCF_009866945		Livestock	Bovine	Bovine adult	2007	Europe	France	PRJNA224116	SAMN08522730											10	11	4	8	8	13	2
ESC_RA3729AA	AR202.2	GCF_008632555		Companion Animal	Canine	Rectal swab	2018	Europe	Switzerland	PRJNA224116	SAMN12736389											10	11	4	8	8	13	2
ESC_RA5473AA	56	ERR4095062	ERX4090360	Human	Human	human feces	2018	Asia	Vietnam	PRJEB37980	SAMEA6813716											10	11	4	8	8	13	2
ESC_RA6819AA	N18-04631	SRR12072638	SRX8600179	Human	Human	rectal swab	2017	North America	Canada	PRJNA640134	SAMN15315389											10	11	4	8	8	13	2
ESC_RA7462AA	HOS61	SRR11495756	SRX8071699	Human	Human	urine	2007	Oceania	Australia	PRJNA623470	SAMN14547762										ST10 Cplx	A		10	11	4	8	8	13	2
ESC_RA8762AA	Escherichia coli 60E PCPE	SRR12204388	SRX8715230	Human	Human	rectal swab	2019	Asia	Pakistan	PRJNA645311	SAMN15502210											10	11	4	8	8	13	2
ESC_SA1571AA	hkcpe48	SRR12517471	SRX9008053	Human	Human	rectal swab	2016	Asia	China	PRJNA595034	SAMN15904717											10	11	4	8	8	13	2
ESC_SA1785AA	Escherichia coli ARLG-4799	SRR12508892	SRX8999417	Human	Human	respiratory	2016	North America	United States	PRJNA658369	SAMN15869098											10	11	4	8	8	13	2
ESC_SA4552AA	GC126	SRR11454384	SRX8031953	Livestock	Equine	Equus caballus	2009	Europe	Germany	SRP254676	SAMN14490872										10	11	4	8	8	13	2
ESC_SA4620AA	GC322	SRR11454062	SRX8031885	Human	Human	Homo sapiens	2015	Europe	Germany	SRP254676	SAMN14491081										10	11	4	8	8	13	2
ESC_SA4841AA	GC74	SRR11454284	SRX8031664	Companion Animal	Canine	Canis lupus familiaris	2010	Europe	Germany	SRP254676	SAMN14491204										10	11	4	8	8	13	2
ESC_SA4857AA	GC112	SRR11454299	SRX8031648	Livestock	Bovine	Bos taurus	2009	Europe	Germany	SRP254676	SAMN14490857										10	11	4	8	8	13	2
ESC_SA5569AA	Mcr-SJP127	SRR9990246	SRX6729603	Livestock	Swine	Pork	2016	Asia	China	PRJNA560609	SAMN12586875											10	11	4	8	8	13	2
ESC_TA2147AA	PSU-3063	SRR13000311	SRX9451536	Livestock	Bovine	feces cow bovine	2007	North America	United States	PRJNA357722	SAMN16688362											10	11	4	8	8	13	2
ESC_TA2185AA	NHA092	SRR13001406	SRX9452610	Human	Human	urine	2020	Africa	Nigeria	PRJNA293225	SAMN16663564										ST10 Cplx	A		10	11	4	8	8	13	2
ESC_TA2557AA	microbial	SRR13068788	SRX9516305	Human	Human	urine	2020	North America	United States	PRJNA288601	SAMN16811708											10	11	4	8	8	13	2
ESC_TA3758AA	FQ59	SRR12569950	SRX9058096	Human	Human	urine	2016	Asia	Qatar	PRJNA656934	SAMN15813774											10	11	4	8	8	13	2
ESC_TA3778AA	FQ134	SRR12570020	SRX9058026	Human	Human	urine	2017	Asia	Qatar	PRJNA656934	SAMN15813831											10	11	4	8	8	13	2
ESC_TA3801AA	NDM-5_201911	SRR11727679	SRX8287004	Human	Human	Urethral swab	2019	Europe	Germany	PRJNA630933	SAMN14847914											10	11	4	8	8	13	2
ESC_TA3820AA	N640	SRR11727698	SRX8286985	Human	Human	groin swab	2019	Europe	Switzerland	PRJNA630933	SAMN14847926											10	11	4	8	8	13	2
ESC_TA3830AA	163	SRR11727708	SRX8286975	Environment	Water/River	river		Europe	Switzerland	SRP260416	SAMN14847917										10	11	4	8	8	13	2
ESC_TA3876AA	CP15	SRR11347836	SRX7949994	Human	Human	Rectal swab	2018	Asia	Qatar	PRJNA599369	SAMN13829688											10	11	4	8	8	13	2
ESC_TA4345AA	2020LN-00053	SRR13195696	SRX9629841	Human	Human	urine	2020	North America	United States	PRJNA288601	SAMN16990736											10	11	4	8	8	13	2
ESC_TA9709AA	iso-478E	ERR3393084	ERX3416948	Livestock	Bovine	beef meat	2017	Europe	Bulgaria	PRJEB33169	SAMEA5732115										167	ST10 Cplx	A		10	11	4	8	8	13	2
ESC_UA4498AA	20-MO00041-0	SRR13848110	SRX10229563	Environment	Swine	Process water/wastewater (pig slaughterhouse)		Europe	Germany	SRP309131	SAMN18128780										10	11	4	8	8	13	2
ESC_UA7736AA	rac338	SRR12605528	SRX9089203	Wild Animal	Rodent	rectum	2018	North America	United States	PRJNA662117	SAMN16077108											10	11	4	8	8	13	2
ESC_UA9067AA	C154	DRR150293	DRX141044	Human	Human	Homo sapiens	2016	Asia	Thailand	DRP004189	SAMD00137748										10	11	4	8	8	13	2
ESC_UA9552AA	PBIO301	ERR5696724	ERX5412165	Human	Human	rectal swab	2014	Africa	Rwanda	PRJEB42795	SAMEA8550421										167	ST10 Cplx	A		10	11	4	8	8	13	2
ESC_VA1012AA	PSU-3857	SRR14341007	SRX10694895	Companion Animal	Canine	Dog	2019	North America	United States	PRJNA357722	SAMN18875197											10	11	4	8	8	13	2
ESC_VA1042AA	Ec-510747-20	SRR14340407	SRX10694309	Aquatic Animal	Other Mammal	rectal swab	2020	Europe	Austria	PRJNA725684	SAMN18899633											10	11	4	8	8	13	2
ESC_VA5256AA	Survcare045	SRR14656163	SRX10994810	Human	Human	Skin swab	2018	Europe	Germany	PRJNA732846	SAMN19349416											10	11	4	8	8	13	2
ESC_VA6010AA	2BG0581WxR	SRR11514656	SRX8086292	Human	Human	feces	2017	Asia	China	PRJNA614638	SAMN14437666										A		10	11	4	8	8	13	2
ESC_VA6284AA	RUBLA-1241	SRR11301005	SRX7906351	Livestock	Bovine	liver	2018	Europe	Belgium	PRJNA566319	SAMN12785826											10	11	4	8	8	13	2
ESC_VA6536AA	SAMEA8515024	ERR5685195	ERX5400658	Human	Human	rectal swab	2015	Asia	Bangladesh	PRJEB39293	SAMEA8515024											10	11	4	8	8	13	2
ESC_VA8625AA	300416	SRR11849188	SRX8399320	Human	Human	stool		Africa	Mozambique	PRJNA611810	SAMN14349714										A		10	11	4	8	8	13	2
ESC_VA8990AA	400802	SRR11848868	SRX8398955	Human	Human	stool		Africa	Kenya	PRJNA611810	SAMN14349777										A		10	11	4	8	8	13	2
ESC_XA6621AA	53455	SRR13839300	SRX10217648	Human	Human	Homo sapiens	2018	Asia	Lebanon	SRP309024	SAMN18120960										10	11	4	8	8	13	2
ESC_XA8908AA	SAMEA11308125	ERR7436892	ERX7006597	Human	Human	Homo sapiens	2018	Africa	Madagascar	PRJEB48998	SAMEA11308125											10	11	4	8	8	13	2
ESC_YA1667AA	BES-1165	SRR17460742	SRX13632099	Environment	Water/River	WWTP inflow Grand Prado	2018	Europe	France	SRP353737	SAMN24669243										10	11	4	8	8	13	2
ESC_YA4139AA	SAMEA12549152	ERR8098177	ERX7664268	Human	Human	blood		Asia	Cambodia	PRJEB50346	SAMEA12549152											10	11	4	8	8	13	2
ESC_YA4298AA	2021DK-00240	SRR17721464	SRX13884340	Human	Human	urine	2021	North America	United States	PRJNA288601	SAMN25226675											10	11	4	8	8	13	2
ESC_YA4669AA	EC-Cow-OH43068PPY30025	SRR17825252	SRX13987033	Livestock	Bovine	Feces	2020	North America	United States	PRJNA510384	SAMN25415116											10	11	4	8	8	13	2
ESC_YA5711AA	C_048	SRR17931042	SRX14089519	Human	Human	Homo sapiens	2019	Africa	Kenya	PRJNA804332	SAMN25722319										A		10	11	4	8	8	13	2
ESC_YA7264AA	ECOL_202009_171	SRR18151229	SRX14299018	Human	Human	urine	2020	Asia	Lebanon	PRJNA613441	SAMN26208693										ST10 Cplx	A		10	11	4	8	8	13	2
ESC_YA7277AA	3193-21	SRR18130566	SRX14278647	Wild Animal	ND/Others	feces	2021	North America	United States	SRP318731	SAMN26231649										10	11	4	8	8	13	2
ESC_YA7473AA	2021HL-00958	SRR18207134	SRX14353707	Human	Human	rectal swab	2021	North America	United States	PRJNA288601	SAMN26366669											10	11	4	8	8	13	2
ESC_ZA3660AA	1803889	SRR19159608	SRX15225962	Human	Human	Urine culture	2017	North America	United States	PRJNA288601	SAMN28179321											10	11	4	8	8	13	2
ESC_ZA3751AA	22480-22	SRR19178823	SRX15244136	Companion Animal	Canine	Canine feces	2022	North America	United States	SRP318731	SAMN28207093										10	11	4	8	8	13	2
ESC_ZA3752AA	22479-22	SRR19178824	SRX15244135	Companion Animal	Canine	Canine feces	2022	North America	United States	SRP318731	SAMN28207092										10	11	4	8	8	13	2
ESC_ZA4264AA	2022LN-00051	SRR19419622	SRX15473923	Human	Human	Swab (Site:)	2022	North America	United States	PRJNA288601	SAMN28684421											10	11	4	8	8	13	2
ESC_ZA4330AA	2022LN-00014	SRR19409811	SRX15464350	Human	Human	Swab (Site:)	2022	North America	United States	PRJNA288601	SAMN28666831											10	11	4	8	8	13	2
ESC_ZA4403AA	Microbial	SRR19370167	SRX15428664	Human	Human	urine	2017	Asia	Thailand	PRJNA814829	SAMN28613771										A		10	11	4	8	8	13	2
ESC_ZA4947AA	M87660_1	SRR19442896	SRX15495917	Human	Human	urine	2018	Australia	Queensland	PRJNA797179	SAMN28743861											10	11	4	8	8	13	2
ESC_ZA6285AA	M07585	SRR19561467	SRX15613562	Human	Human	urine	2020	Australia	Queensland	PRJNA797179	SAMN28668609											10	11	4	8	8	13	2
ESC_ZA7432AA	65451	ERR9832648	ERX9378474	Human	Human	clinical material	2018	Israel	Jerusalem District	PRJEB53419	SAMEA110063392											10	11	4	8	8	13	2
ESC_ZA7450AA	66555	ERR9832598	ERX9378424	Human	Human	clinical material	2019	Israel	Jerusalem District	PRJEB53419	SAMEA110063342											10	11	4	8	8	13	2
ESC_ZA7869AA	LSI_164	SRR18714531	SRX14814969	Environment	Water/River	river water	2020	South America	Ecuador	SRP225933	SAMN28190211										10	11	4	8	8	13	2
ESC_ZA8051AA	2021JQ-00312	SRR18680423	SRX14781539	Human	Human	Wound	2021	North America	United States	PRJNA288601	SAMN27407138										A		10	11	4	8	8	13	2
ESC_ZA8052AA	2022BK-00001	SRR18677368	SRX14778899	Human	Human	urine	2021	North America	United States	PRJNA288601	SAMN27405956											10	11	4	8	8	13	2
ESC_AB0174AA	Pk-4162_Pakistan	SRR17786577	SRX13948891	Wild Animal	Avian	Feces	2019	Asia	Pakistan	PRJNA800400	SAMN25244062											10	11	4	8	8	13	2
ESC_AB0175AA	Pk-6148_Pakistan	SRR17786578	SRX13948890	Wild Animal	Avian	Feces	2019	Asia	Pakistan	PRJNA800400	SAMN25244061											10	11	4	8	8	13	2
ESC_AB2754AA	UZB156	SRR20168785	SRX16203619	Human	Human	blood	2018	Europe	Belgium	PRJNA854358	SAMN29642124											10	11	4	8	8	13	2
ESC_AB3287AA	Escherichia_coli_2022CK-00381	SRR19925101	SRX15967626	Human	Human	Wound/Abscess	2022	North America	United States	PRJNA288601	SAMN29473047											10	11	4	8	8	13	2
ESC_AB5974AA	IMT44696	ERR8651912	ERX8317941	Livestock	Bovine	cattle	2012	Europe	Germany	PRJEB50837	SAMEA12944540											10	11	4	8	8	13	2
ESC_AB5999AA	IMT44670	ERR8651887	ERX8317916	Livestock	Bovine	cattle	2010	Europe	Germany	PRJEB50837	SAMEA12944515											10	11	4	8	8	13	2
ESC_AB6208AA	JPI200_S50	ERR8651657	ERX8317686	Human	Human	human	2014	Europe	France	PRJEB50837	SAMEA12944285											10	11	4	8	8	13	2
ESC_AB6366AA	44116_S7	ERR8651493	ERX8317522	Livestock	Bovine	cattle	2016	Europe	France	PRJEB50837	SAMEA12944121											10	11	4	8	8	13	2
ESC_AB7883AA	31B19CPO019A	SRR20994894	SRX17011632	Human	Human	Homo sapiens	2019	North America	Canada	SRP390174	SAMN29503714										10	11	4	8	8	13	2
ESC_AB9035AA	2022EL-00757	SRR21144674	SRX17156664	Human	Human	swab perianal	2022	North America	United States	PRJNA288601	SAMN30415608											10	11	4	8	8	13	2
ESC_AB9491AA	UCBerkRS1416	SRR21143442	SRX17155695	Human	Human	human	2018	South America	Ecuador	PRJNA861272	SAMN30415866											10	11	4	8	8	13	2
ESC_BB0061AA	UCBerkP23	SRR21142363	SRX17154252	Companion Animal	Canine	canine	2021	South America	Ecuador	PRJNA861272	SAMN30414445											10	11	4	8	8	13	2
ESC_BB1549AA	EC247K	SRR21202685	SRX17213602	Livestock	Swine	intestine	2020	South America	Peru	PRJNA839166	SAMN28512384											10	11	4	8	8	13	2
ESC_BB3353AA	Escherichia_coli_2022CK-00446	SRR21410227	SRX17414953	Human	Human	urine	2022	North America	United States	PRJNA288601	SAMN30655613											10	11	4	8	8	13	2
ESC_BB3358AA	:H10	SRR21408304	SRX17413283	Human	Human	wound	2022	North America	United States	PRJNA288601	SAMN30651439											10	11	4	8	8	13	2
ESC_BB8359AA	KresCPE0332	ERR10321820	ERX9854187	Human	Human	Rectal sample	2021	Europe	Norway	PRJEB56146	SAMEA111436012											10	11	4	8	8	13	2
ESC_BB8411AA	KresCPE0253	ERR10321741	ERX9854108	Human	Human	Blood	2019	Europe	Norway	PRJEB56146	SAMEA111435933											10	11	4	8	8	13	2
ESC_BB8417AA	KresCPE0236	ERR10321724	ERX9854091	Human	Human	Rectal sample	2019	Europe	Norway	PRJEB56146	SAMEA111435916											10	11	4	8	8	13	2
ESC_CB0020AA	Extraintestinal pathogenic Escherichia coli	SRR21951712	SRX17935326	Human	Human	urine	2019	North America	United States	PRJNA891712	SAMN31350201										A		10	11	4	8	8	13	2
ESC_CB0838AA	H181540645	SRR21990035	SRX17972827	Human	Human	animal or environmental	2021	Europe	United Kingdom	PRJNA805266	SAMN25849891											10	11	4	8	8	13	2
ESC_CB2713AA	DTU_2021_1002447_1_SI_NGA_IBADAN_029	ERR10438905	ERX9964437	Human	Human	urine	2020	Africa	Nigeria	PRJEB56918	SAMEA111505107										167	ST10 Cplx	A		10	11	4	8	8	13	2
ESC_CB2738AA	DTU_2021_1001941_1_SI_NGA_ILE_005	ERR10438870	ERX9964402	Human	Human	urine	2020	Africa	Nigeria	PRJEB56918	SAMEA111505083										167	ST10 Cplx	A		10	11	4	8	8	13	2
ESC_CB2819AA	DTU_2020_1000205_1_SI_ITA_MIL_021	ERR10438600	ERX9964132	Human	Human	urine	2020	Europe	Italy	PRJEB56918	SAMEA111504815										167	ST10 Cplx	A		10	11	4	8	8	13	2
ESC_CB5366AA	2022LN-00318	SRR22329344	SRX18302330	Human	Human	urine	2022	North America	United States	PRJNA288601	SAMN31779636											10	11	4	8	8	13	2
ESC_CB6632AA	4915-22	SRR22373405	SRX18343928	Companion Animal	Canine	canine	2022	North America	United States	SRP318731	SAMN31819813										10	11	4	8	8	13	2
ESC_CB6653AA	LEH-147	SRR22386595	SRX18356679	Environment	Soil/Dust	Floor	2019	Asia	Bangladesh	PRJNA904073	SAMN31843510										A		10	11	4	8	8	13	2
ESC_CB8447AA	DETEC-P353	SRR22543792	SRX18507939	Human	Human	ICU patient rectal swab	2019	Asia	China	SRP411586	SAMN31988455										10	11	4	8	8	13	2
ESC_CB8473AA	DETEC-E799	SRR22543818	SRX18507913	Environment	Soil/Dust	sink overflow	2019	Asia	China	SRP411586	SAMN31988431										10	11	4	8	8	13	2
ESC_CB8849AA	52369-21	SRR22600508	SRX18563518	Companion Animal	Canine	canine feces	2021	North America	United States	SRP318731	SAMN32130562										10	11	4	8	8	13	2
ESC_DB3351AA	21-119	SRR23029190	SRX18983930	Human	Human	blood	2021	North America	Mexico	PRJNA922195	SAMN32646392											10	11	4	8	8	13	2
ESC_DB3359AA	20-891	SRR23029201	SRX18983919	Human	Human	clinical source	2020	North America	Mexico	PRJNA922195	SAMN32646382											10	11	4	8	8	13	2
ESC_DB4626AA	Escherichia_coli_2022CK-00758	SRR23080404	SRX19033280	Human	Human	urine	2022	North America	United States	PRJNA288601	SAMN32733968											10	11	4	8	8	13	2
ESC_DB5029AA	Escherichia_coli_2023CK-00004	SRR23130247	SRX19081140	Human	Human	other	2022	North America	United States	PRJNA288601	SAMN32801356											10	11	4	8	8	13	2
ESC_DB9306AA	2023KU-00077	SRR23721925	SRX19582604	Human	Human	Blood Specimen	2023	North America	United States	PRJNA288601	SAMN33611443											10	11	4	8	8	13	2
ESC_EB1470AA	T7-592	ERR10982828	ERX10419774	Human	Human	Norway	2015	Europe	Norway	PRJEB57251	SAMEA111546299											10	11	4	8	8	13	2
ESC_EB2083AA	NRZ-19844	SRR24014128	SRX19816954	Human	Human	wound	2015	Europe	Germany	PRJNA845120	SAMN28857158											10	11	4	8	8	13	2
ESC_EB2113AA	NRZ-27175	SRR24032218	SRX19834928	Human	Human	urine	2016	Europe	Germany	PRJNA845120	SAMN28857181											10	11	4	8	8	13	2
ESC_EB2676AA	NRZ-42408	SRR24060677	SRX19862015	Human	Human	rectal	2018	Europe	Germany	PRJNA845120	SAMN28857250											10	11	4	8	8	13	2
ESC_EB6928AA	E24	SRR24223246	SRX20019667	Human	Human	Homo sapiens	2020	Asia	China	SRP433126	SAMN33440980										10	11	4	8	8	13	2
ESC_EB6941AA	E29	SRR24223259	SRX20019654	Human	Human	Homo sapiens	2020	Asia	China	SRP433126	SAMN33440987										10	11	4	8	8	13	2
ESC_EB8020AA	JBBEABG-19-0020	DRR387699	DRX373559	Human	Human	vaginal secretion	2020	Asia	Japan	PRJDB10842	SAMD00499195											10	11	4	8	8	13	2
ESC_EB8022AA	JBBEABG-19-0014	DRR387697	DRX373557	Human	Human	vaginal secretion	2020	Asia	Japan	PRJDB10842	SAMD00499193										2023-04-25	ESC_EB8022AA	NaN	167	ST10 Cplx	A		10	11	4	8	8	13	2
ESC_EB9064AA	JBBEABG-19-0040	DRR387709	DRX373569	Human	Human	urine	2020	Asia	Japan	PRJDB10842	SAMD00499205											10	11	4	8	8	13	2
ESC_FB3920AA	EC04	DRR466433	DRX450669	Environment	Plant	coriander	2021	Asia	Bangladesh	PRJDB15848	SAMD00607271										2023-05-24	ESC_FB3920AA	NaN	167	ST10 Cplx	A		10	11	4	8	8	13	2
ESC_FB4054AA	EC2146	SRR24679978	SRX20459613	Human	Human	URINARY	2016	Asia	Singapore	PRJNA577535	SAMN34565685											10	11	4	8	8	13	2
ESC_FB4548AA	N23-00017	SRR24776021	SRX20550756	Human	Human	urine	2023	North America	Canada	PRJNA971158	SAMN35541997											10	11	4	8	8	13	2
ESC_FB4552AA	Escherichia_coli_2023CK-00694	SRR24775147	SRX20549899	Human	Human	Wound/Abscess	2023	North America	United States	PRJNA288601	SAMN35365794											10	11	4	8	8	13	2
ESC_FB5076AA	2023GO-0166	SRR24834380	SRX20598789	Human	Human	Urine specimen obtained by clean catch procedure	2023	North America	United States	PRJNA288601	SAMN35638216											10	11	4	8	8	13	2
ESC_FB5114AA	2022BB-00046	SRR24808918	SRX20580860	Human	Human	Homo sapiens	2022	North America	United States	SRP074197	SAMN35573229										10	11	4	8	8	13	2
ESC_FB6030AA	084_77213-2018	DRR300757	DRX290196	Human	Human	Homo sapiens	2018	Asia	Vietnam	DRP004495	SAMD00330159										10	11	4	8	8	13	2
ESC_FB8058AA	2023HL-00491	SRR25134078	SRX20886429	Human	Human	urine	2023	North America	United States	PRJNA288601	SAMN36296347											10	11	4	8	8	13	2
ESC_FB8445AA	2023CJ-00167	SRR25176705	SRX20924858	Human	Human	Homo sapiens	2022	North America	United States	SRP074197	SAMN36340817										10	11	4	8	8	13	2
ESC_GB0353AA	PS524	SRR25405086	SRX21141333	Companion Animal	Canine	Canine feces	2023	North America	United States	SRP385567	SAMN36696411										10	11	4	8	8	13	2
	K-12 MG1655 original										SAMN02604091
ESC_UA9353AA	M2-13-1	traces-0NhAcKt	NA	Poultry	Poultry		2019	Africa	Egypt												NaN	167	ST10 Cplx	A		10	11	4	8	8	13	2
